# Supplementary material for: Development of Biomimetic Substrates for Limbal Epithelial Stem Cells Using Collagen-Based Films, Hyaluronic Acid, Immortalized Cells, and Macromolecular Crowding
Source: Life (Basel). 2024 Nov 26;14(12):1552. doi: 10.3390/life14121552 (PMC11678493; doi:10.3390/life14121552)
Supplement: Supplementary file 1 [file life-14-01552-s001.zip]

Archive with 1 entries (1 files):
- life-3309279-supplementary.pdf
